# Supplementary material for: Epimedium-Derived Multi-Antioxidant Carbon Dots Nanozymes for Mitigating Drought Stress of Ginseng Seedlings
Source: Plants (Basel). 2025 Dec 4;14(23):3705. doi: 10.3390/plants14233705 (PMC12693751; doi:10.3390/plants14233705)
Supplement: Supplementary file 1 [file plants-14-03705-s001.zip]

Archive with 1 entries (1 files):
- plants-3996671-supplementary.pdf
